# Supplementary material for: Notes on the ant genus Cataglyphis Foerster, 1850 (Hymenoptera, Formicidae) in the Arabian Peninsula with description of a new species and a key to species of the C. pallida-group
Source: Zookeys. 2015 Dec 14;(545):101–17. doi: 10.3897/zookeys.545.6308 (PMC4714370; doi:10.3897/zookeys.545.6308)
Supplement: XML Treatment for Cataglyphis fisheri [file zookeys.545.6308-treatment1.xml]

<!DOCTYPE tp:taxon-treatment
  PUBLIC "-//TaxonX//DTD Taxonomic Treatment Publishing DTD v0 20100105//EN" "tax-treatment-NSO.dtd">
<tp:taxon-treatment xmlns:tp="http://www.plazi.org/taxpub"><tp:treatment-meta><kwd-group><label>Taxon classification</label><kwd><named-content content-type="kingdom">Animalia</named-content></kwd><kwd><named-content content-type="order">Hymenoptera</named-content></kwd><kwd><named-content content-type="family">Formicidae</named-content></kwd></kwd-group><mixed-citation publication-type="journal"><person-group><name><surname>Sharaf</surname><given-names>Mostafa R.</given-names></name><name><surname>Collingwood</surname><given-names>Cedric A.</given-names></name><name><surname>Aldawood</surname><given-names>Abdulrahman S.</given-names></name></person-group><article-title>Notes on the ant genus <italic><tp:taxon-name><tp:taxon-name-part taxon-name-part-type="genus">Cataglyphis</tp:taxon-name-part></tp:taxon-name></italic> Foerster, 1850 (<tp:taxon-name><tp:taxon-name-part taxon-name-part-type="order">Hymenoptera</tp:taxon-name-part></tp:taxon-name>, <tp:taxon-name><tp:taxon-name-part taxon-name-part-type="family">Formicidae</tp:taxon-name-part></tp:taxon-name>) in the Arabian Peninsula with description of a new species and a key to species of the <italic><tp:taxon-name><tp:taxon-name-part taxon-name-part-type="genus">C.</tp:taxon-name-part> <tp:taxon-name-part taxon-name-part-type="species">pallida</tp:taxon-name-part></tp:taxon-name></italic>-group</article-title><source>Zookeys</source><day>14</day><month>12</month><year>2015</year><volume>2015</volume><issue>545</issue><fpage>101</fpage><lpage>117</lpage><pub-id pub-id-type="doi">10.3897/zookeys.545.6308</pub-id></mixed-citation></tp:treatment-meta><tp:nomenclature><tp:taxon-name>
                        <tp:taxon-name-part taxon-name-part-type="genus">Cataglyphis</tp:taxon-name-part>
                        <tp:taxon-name-part taxon-name-part-type="species">fisheri</tp:taxon-name-part>
                    <object-id xmlns:xlink="http://www.w3.org/1999/xlink" content-type="zoobank" xlink:type="simple">http://zoobank.org/9C54C443-0729-42AE-9B3A-E7CA294879E9</object-id></tp:taxon-name><tp:taxon-authority>Sharaf &amp; Aldawood</tp:taxon-authority><tp:taxon-status xmlns:xlink="http://www.w3.org/1999/xlink" xlink:type="simple">sp. n.</tp:taxon-status><xref ref-type="fig" rid="F1">Figures 1</xref><xref ref-type="fig" rid="F2">, 2</xref><xref ref-type="fig" rid="F3">, 3</xref></tp:nomenclature><tp:treatment-sec sec-type="material"><title>Material examined.</title><p>United Arab Emirates, Baynounah, “sandy desert” (Sheiekh Zayed city), <named-content xmlns:xlink="http://www.w3.org/1999/xlink" content-type="dwc:verbatimCoordinates" xlink:type="simple">23°38'40"N 53°37'12"E</named-content>, 8.iii.1995, (C. A. Collingwood leg.), next to <italic><tp:taxon-name><tp:taxon-name-part taxon-name-part-type="genus">Zygophyllum</tp:taxon-name-part></tp:taxon-name></italic> plants, King Saud Museum of Arthropods (<abbrev xmlns:xlink="http://www.w3.org/1999/xlink" content-type="institution" xlink:title="King Saud University Museum of Arthropods, King Saud University, College of Food and Agriculture Sciences, Plant Protection department, Riyadh, Kingdom of Saudi Arabia" xlink:type="simple">KSMA</abbrev>), College of Food and Agriculture Sciences, King Saud University, Riyadh, Kingdom of Saudi Arabia.</p></tp:treatment-sec><tp:treatment-sec sec-type="Paratypes"><title>Paratypes.</title><p>1 worker, United Arab Emirates, Rhatam, 11.xi.1993, (C. A. Collingwood leg.), (<abbrev xmlns:xlink="http://www.w3.org/1999/xlink" content-type="institution" xlink:title="King Saud University Museum of Arthropods, King Saud University, College of Food and Agriculture Sciences, Plant Protection department, Riyadh, Kingdom of Saudi Arabia" xlink:type="simple">KSMA</abbrev>); 3 workers, Oman desert, 30.ii.1997, (M. D. Gallagher leg.), (code 8907) (<abbrev xmlns:xlink="http://www.w3.org/1999/xlink" content-type="institution" xlink:title="World Museum Liverpool, Liverpool, United Kingdom" xlink:type="simple">WMLC</abbrev>); 1 worker, Saudi Arabia, Riyadh Province, Rawdhat She’al, <named-content xmlns:xlink="http://www.w3.org/1999/xlink" content-type="dwc:verbatimCoordinates" xlink:type="simple">22.40318°N, 46.59209°E</named-content>, 596m, 13.iv.2015, PT (Aldhafer et al. leg.) (<abbrev xmlns:xlink="http://www.w3.org/1999/xlink" content-type="institution" xlink:title="King Saud University Museum of Arthropods, King Saud University, College of Food and Agriculture Sciences, Plant Protection department, Riyadh, Kingdom of Saudi Arabia" xlink:type="simple">KSMA</abbrev>); 4 worker, Saudi Arabia, Riyadh Province, Rawdhat She’al, <named-content xmlns:xlink="http://www.w3.org/1999/xlink" content-type="dwc:verbatimCoordinates" xlink:type="simple">22.41559°N, 46.58806°E</named-content>, 602m, 18.x.2015, PT (Aldhafer et al. leg.) (<abbrev xmlns:xlink="http://www.w3.org/1999/xlink" content-type="institution" xlink:title="King Saud University Museum of Arthropods, King Saud University, College of Food and Agriculture Sciences, Plant Protection department, Riyadh, Kingdom of Saudi Arabia" xlink:type="simple">KSMA</abbrev>); 7 worker, Saudi Arabia, Riyadh Province, Rawdhat She’al, <named-content xmlns:xlink="http://www.w3.org/1999/xlink" content-type="dwc:verbatimCoordinates" xlink:type="simple">22.4279°N, 46.57547°E</named-content>, 612m, 18.x.2015, PT (Aldhafer et al. leg.) (<abbrev xmlns:xlink="http://www.w3.org/1999/xlink" content-type="institution" xlink:title="King Saud University Museum of Arthropods, King Saud University, College of Food and Agriculture Sciences, Plant Protection department, Riyadh, Kingdom of Saudi Arabia" xlink:type="simple">KSMA</abbrev>); 2 worker, Saudi Arabia, Riyadh Province, Rawdhat She’al, <named-content xmlns:xlink="http://www.w3.org/1999/xlink" content-type="dwc:verbatimCoordinates" xlink:type="simple">22.42496°N, 46.57556°E</named-content>, 606m, 18.x.2015, PT (Aldhafer et al. leg.) (<abbrev xmlns:xlink="http://www.w3.org/1999/xlink" content-type="institution" xlink:title="King Saud University Museum of Arthropods, King Saud University, College of Food and Agriculture Sciences, Plant Protection department, Riyadh, Kingdom of Saudi Arabia" xlink:type="simple">KSMA</abbrev>).</p></tp:treatment-sec><tp:treatment-sec sec-type="Holotype worker"><title>Holotype worker.</title><p><abbrev xmlns:xlink="http://www.w3.org/1999/xlink" xlink:title="Total length" xlink:type="simple">TL</abbrev> 5.00, <abbrev xmlns:xlink="http://www.w3.org/1999/xlink" xlink:title="Length of first funicular segment" xlink:type="simple">F1</abbrev> 0.26, <abbrev xmlns:xlink="http://www.w3.org/1999/xlink" xlink:title="Length of second funicular segment" xlink:type="simple">F2</abbrev> 0.15, <abbrev xmlns:xlink="http://www.w3.org/1999/xlink" xlink:title="Head length" xlink:type="simple">HL</abbrev> 1.24, <abbrev xmlns:xlink="http://www.w3.org/1999/xlink" xlink:title="Head width" xlink:type="simple">HW</abbrev> 1.16, <abbrev xmlns:xlink="http://www.w3.org/1999/xlink" xlink:title="Metanotum height" xlink:type="simple">MH</abbrev> 0.20, <abbrev xmlns:xlink="http://www.w3.org/1999/xlink" xlink:title="Propodeum height" xlink:type="simple">PH</abbrev> 0.22, <abbrev xmlns:xlink="http://www.w3.org/1999/xlink" xlink:title="Scape length" xlink:type="simple">SL</abbrev> 1.27, <abbrev xmlns:xlink="http://www.w3.org/1999/xlink" xlink:title="Mesosomal length" xlink:type="simple">ML</abbrev> 1.80, <abbrev xmlns:xlink="http://www.w3.org/1999/xlink" xlink:title="Median ocellus size" xlink:type="simple">OS</abbrev> 0.07, <abbrev xmlns:xlink="http://www.w3.org/1999/xlink" xlink:title="Ocelli distance" xlink:type="simple">OD</abbrev> 0.08, <abbrev xmlns:xlink="http://www.w3.org/1999/xlink" xlink:title="Eye length" xlink:type="simple">EL</abbrev> 0.28, <abbrev xmlns:xlink="http://www.w3.org/1999/xlink" xlink:title="Pronotal width" xlink:type="simple">PW</abbrev> 1.00, <abbrev xmlns:xlink="http://www.w3.org/1999/xlink" xlink:title="Petiole height" xlink:type="simple">PTH</abbrev> 0.50, <abbrev xmlns:xlink="http://www.w3.org/1999/xlink" xlink:title="Cephalic index" xlink:type="simple">CI</abbrev> 94, <abbrev xmlns:xlink="http://www.w3.org/1999/xlink" xlink:title="Eye index" xlink:type="simple">EI</abbrev> 24, <abbrev xmlns:xlink="http://www.w3.org/1999/xlink" xlink:title="Funicular index" xlink:type="simple">FI</abbrev> 173, <abbrev xmlns:xlink="http://www.w3.org/1999/xlink" xlink:title="Propodeum index" xlink:type="simple">PI</abbrev> 110, <abbrev xmlns:xlink="http://www.w3.org/1999/xlink" xlink:title="Scape index" xlink:type="simple">SI</abbrev> 109.</p></tp:treatment-sec><tp:treatment-sec sec-type="Paratype"><title>Paratype.</title><p><abbrev xmlns:xlink="http://www.w3.org/1999/xlink" xlink:title="Total length" xlink:type="simple">TL</abbrev> 3.12–5.75, <abbrev xmlns:xlink="http://www.w3.org/1999/xlink" xlink:title="Length of first funicular segment" xlink:type="simple">F1</abbrev> 0.17–0.30, <abbrev xmlns:xlink="http://www.w3.org/1999/xlink" xlink:title="Length of second funicular segment" xlink:type="simple">F2</abbrev> 0.10–0.17, <abbrev xmlns:xlink="http://www.w3.org/1999/xlink" xlink:title="Head length" xlink:type="simple">HL</abbrev> 0.87–1.32, <abbrev xmlns:xlink="http://www.w3.org/1999/xlink" xlink:title="Head width" xlink:type="simple">HW</abbrev> 0.72–1.17, <abbrev xmlns:xlink="http://www.w3.org/1999/xlink" xlink:title="Metanotum height" xlink:type="simple">MH</abbrev> 0.10–0.17, <abbrev xmlns:xlink="http://www.w3.org/1999/xlink" xlink:title="Propodeum height" xlink:type="simple">PH</abbrev> 0.15–0.25, <abbrev xmlns:xlink="http://www.w3.org/1999/xlink" xlink:title="Scape length" xlink:type="simple">SL</abbrev> 0.97–1.25, <abbrev xmlns:xlink="http://www.w3.org/1999/xlink" xlink:title="Mesosomal length" xlink:type="simple">ML</abbrev> 1.37–2.00, <abbrev xmlns:xlink="http://www.w3.org/1999/xlink" xlink:title="Median ocellus size" xlink:type="simple">OS</abbrev> 0.07, <abbrev xmlns:xlink="http://www.w3.org/1999/xlink" xlink:title="Ocelli distance" xlink:type="simple">OD</abbrev> 0.07-0.08, <abbrev xmlns:xlink="http://www.w3.org/1999/xlink" xlink:title="Eye length" xlink:type="simple">EL</abbrev> 0.20–0.35, <abbrev xmlns:xlink="http://www.w3.org/1999/xlink" xlink:title="Pronotal width" xlink:type="simple">PW</abbrev> 0.55–0.95, <abbrev xmlns:xlink="http://www.w3.org/1999/xlink" xlink:title="Petiole height" xlink:type="simple">PTH</abbrev> 0.22–0.42, <abbrev xmlns:xlink="http://www.w3.org/1999/xlink" xlink:title="Cephalic index" xlink:type="simple">CI</abbrev> 77–90, <abbrev xmlns:xlink="http://www.w3.org/1999/xlink" xlink:title="Eye index" xlink:type="simple">EI</abbrev> 25–34, <abbrev xmlns:xlink="http://www.w3.org/1999/xlink" xlink:title="Funicular index" xlink:type="simple">FI</abbrev> 113–220, <abbrev xmlns:xlink="http://www.w3.org/1999/xlink" xlink:title="Propodeum index" xlink:type="simple">PI</abbrev> 125–208, <abbrev xmlns:xlink="http://www.w3.org/1999/xlink" xlink:title="Scape index" xlink:type="simple">SI</abbrev> 90–144 (11 measured).</p></tp:treatment-sec><tp:treatment-sec sec-type="Worker"><title>Worker.</title><p><bold>Head.</bold> Head distinctly longer than broad (<abbrev xmlns:xlink="http://www.w3.org/1999/xlink" xlink:title="Cephalic index" xlink:type="simple">CI</abbrev> 83–94), with straight posterior and lateral margins; posterior ocelli located at the level of posterior margin of eyes; scapes when laid back from their insertions surpass posterior margin of head by less than ¼ of its length. <bold>Mesosoma.</bold> Propodeal dorsum in profile distinctly low, nearly at same level as petiolar node. <bold>Petiole.</bold> Petiole an upright or slightly inclined scale, with the anterior face meeting the posterior face with a narrowly rounded margin angle. <bold>Pilosity.</bold> Third maxillary palp with erect hairs not longer than 1.5× maximum diameter of third segment; area behind the lateral clypeal margins with dense white pubescence, anterior clypeal margin with abundant long, curved, hairs; mesosomal dorsum with a few scattered hairs, two pairs each on the mesonotum and propodeum, petiole bare, gaster bare except for a few short hairs on apex, posterior margin of head with single pair of erect hairs. <bold>Sculpture.</bold> Cephalic dorsum faintly sculptured; median cephalic surface in front of ocelli feebly but distinctly longitudinally striated, striae curving outward to lateral margins in front of eyes; mandibles faintly but distinctly longitudinally striated, mesosoma and petiole faintly sculptured, general appearance dull. <bold>Colour.</bold> Uniform yellow, mandibular teeth brown.</p><fig id="F1" position="float" orientation="portrait"><label>Figures 1.</label><caption><p>Body in profile of <italic><tp:taxon-name><tp:taxon-name-part taxon-name-part-type="genus">Cataglyphis</tp:taxon-name-part> <tp:taxon-name-part taxon-name-part-type="species">fisheri</tp:taxon-name-part></tp:taxon-name></italic> sp. n. (Holotype worker), <ext-link xmlns:xlink="http://www.w3.org/1999/xlink" ext-link-type="uri" xlink:href="http://data.antweb.org/specimen/CASENT0906454" xlink:type="simple">CASENT0906454</ext-link>. Photographer: Cerise Chen, <ext-link xmlns:xlink="http://www.w3.org/1999/xlink" xlink:type="simple" ext-link-type="uri" xlink:href="http://www.AntWeb.org">www.AntWeb.org</ext-link></p></caption><graphic xmlns:xlink="http://www.w3.org/1999/xlink" xlink:href="zookeys-545-101-g001.jpg" position="float" orientation="portrait" xlink:type="simple" id="oo_69582.jpg"/></fig><fig id="F2" position="float" orientation="portrait"><label>Figures 2.</label><caption><p>Body in dorsal view of <italic><tp:taxon-name><tp:taxon-name-part taxon-name-part-type="genus">Cataglyphis</tp:taxon-name-part> <tp:taxon-name-part taxon-name-part-type="species">fisheri</tp:taxon-name-part></tp:taxon-name></italic> sp. n. (Holotype worker), <ext-link xmlns:xlink="http://www.w3.org/1999/xlink" ext-link-type="uri" xlink:href="http://data.antweb.org/specimen/CASENT0906454" xlink:type="simple">CASENT0906454</ext-link>. Photographer: Cerise Chen, <ext-link xmlns:xlink="http://www.w3.org/1999/xlink" xlink:type="simple" ext-link-type="uri" xlink:href="http://www.AntWeb.org">www.AntWeb.org</ext-link></p></caption><graphic xmlns:xlink="http://www.w3.org/1999/xlink" xlink:href="zookeys-545-101-g002.jpg" position="float" orientation="portrait" xlink:type="simple" id="oo_69583.jpg"/></fig><fig id="F3" position="float" orientation="portrait"><label>Figures 3.</label><caption><p>Head in full-face view of <italic><tp:taxon-name><tp:taxon-name-part taxon-name-part-type="genus">Cataglyphis</tp:taxon-name-part> <tp:taxon-name-part taxon-name-part-type="species">fisheri</tp:taxon-name-part></tp:taxon-name></italic> sp. n. (Holotype worker), <ext-link xmlns:xlink="http://www.w3.org/1999/xlink" ext-link-type="uri" xlink:href="http://data.antweb.org/specimen/CASENT0906454" xlink:type="simple">CASENT0906454</ext-link>. Photographer: Cerise Chen, <ext-link xmlns:xlink="http://www.w3.org/1999/xlink" xlink:type="simple" ext-link-type="uri" xlink:href="http://www.AntWeb.org">www.AntWeb.org</ext-link></p></caption><graphic xmlns:xlink="http://www.w3.org/1999/xlink" xlink:href="zookeys-545-101-g003.jpg" position="float" orientation="portrait" xlink:type="simple" id="oo_69584.jpg"/></fig></tp:treatment-sec><tp:treatment-sec sec-type="Etymology"><title>Etymology.</title><p>This species is named in honor of Dr. Brian Fisher, Department of Entomology, California Academy of Sciences, San Francisco, California, U.S.A.</p></tp:treatment-sec><tp:treatment-sec sec-type="Affinities"><title>Affinities.</title><p><italic><tp:taxon-name><tp:taxon-name-part taxon-name-part-type="genus">Cataglyphis</tp:taxon-name-part> <tp:taxon-name-part taxon-name-part-type="species">fisheri</tp:taxon-name-part></tp:taxon-name></italic> is a member of the <italic><tp:taxon-name><tp:taxon-name-part taxon-name-part-type="genus">Cataglyphis</tp:taxon-name-part> <tp:taxon-name-part taxon-name-part-type="species">pallida</tp:taxon-name-part></tp:taxon-name></italic>-group as defined by <xref ref-type="bibr" rid="B1">Agosti (1990)</xref>, which is recorded here for the first time from the Arabian Peninsula. Although Collingwood and Agosti (1996) reported 265 species or morhospecies from the entire Arabian Peninsula, a large number of ant specimens remained unidentified. <italic><tp:taxon-name><tp:taxon-name-part taxon-name-part-type="genus">Cataglyphis</tp:taxon-name-part> <tp:taxon-name-part taxon-name-part-type="species">fisheri</tp:taxon-name-part></tp:taxon-name></italic> was among those specimens. The workers cannot be identified from the key to Arabian species compiled by Collingwood and Agosti (1996) because material was not included in the study. However, <italic><tp:taxon-name><tp:taxon-name-part taxon-name-part-type="genus">Cataglyphis</tp:taxon-name-part> <tp:taxon-name-part taxon-name-part-type="species">fisheri</tp:taxon-name-part></tp:taxon-name></italic> is similar to the Palearctic species <italic><tp:taxon-name><tp:taxon-name-part taxon-name-part-type="genus">Cataglyphis</tp:taxon-name-part> <tp:taxon-name-part taxon-name-part-type="species">pallida</tp:taxon-name-part></tp:taxon-name></italic> Mayr, 1877 described from Kazakhstan. A differential diagnosis of the two species is summarized in Table <xref ref-type="table" rid="T1">1</xref>.</p><table-wrap id="T1" position="float" orientation="portrait"><label>Table 1.</label><caption><p>Differential diagnosis between <italic><tp:taxon-name><tp:taxon-name-part taxon-name-part-type="genus">Cataglyphis</tp:taxon-name-part> <tp:taxon-name-part taxon-name-part-type="species">fisheri</tp:taxon-name-part></tp:taxon-name></italic> sp. n. and <italic><tp:taxon-name><tp:taxon-name-part taxon-name-part-type="genus">Cataglyphis</tp:taxon-name-part> <tp:taxon-name-part taxon-name-part-type="species">pallida</tp:taxon-name-part></tp:taxon-name></italic>.</p></caption><table id="TID0EF4AE" rules="all"><tbody><tr><th rowspan="1" colspan="1"><italic><tp:taxon-name><tp:taxon-name-part taxon-name-part-type="genus">Cataglyphis</tp:taxon-name-part> <tp:taxon-name-part taxon-name-part-type="species">fisheri</tp:taxon-name-part></tp:taxon-name></italic> sp. n.</th><th rowspan="1" colspan="1"><italic><tp:taxon-name><tp:taxon-name-part taxon-name-part-type="genus">Cataglyphis</tp:taxon-name-part> <tp:taxon-name-part taxon-name-part-type="species">pallida</tp:taxon-name-part></tp:taxon-name></italic></th></tr><tr><td rowspan="1" colspan="1">Posterior margin of head in full-face view straight and with five hairs.</td><td rowspan="1" colspan="1">Posterior margin of head in full-face view convex and without hairs.</td></tr><tr><td rowspan="1" colspan="1">Head and mesosoma with few pubescence.</td><td rowspan="1" colspan="1">Head and mesosoma with abundant pale pubescence.</td></tr><tr><td rowspan="1" colspan="1">Median cephalic surface in front of ocelli feebly but distinctly longitudinally striated, the striae curving outward to lateral margins in front of eyes.</td><td rowspan="1" colspan="1">Cephalic surface unsculptured.</td></tr><tr><td rowspan="1" colspan="1">Ocelli larger and set closer together</td><td rowspan="1" colspan="1">Ocelli smaller and set apart from each other.</td></tr><tr><td rowspan="1" colspan="1"><abbrev xmlns:xlink="http://www.w3.org/1999/xlink" xlink:title="Median ocellus size" xlink:type="simple">OS</abbrev> 0.07, <abbrev xmlns:xlink="http://www.w3.org/1999/xlink" xlink:title="Ocelli distance" xlink:type="simple">OD</abbrev> 0.07–0.08</td><td rowspan="1" colspan="1"><abbrev xmlns:xlink="http://www.w3.org/1999/xlink" xlink:title="Median ocellus size" xlink:type="simple">OS</abbrev> 0.04, <abbrev xmlns:xlink="http://www.w3.org/1999/xlink" xlink:title="Ocelli distance" xlink:type="simple">OD</abbrev> 0.10</td></tr><tr><td rowspan="1" colspan="1">Scape shorter, <abbrev xmlns:xlink="http://www.w3.org/1999/xlink" xlink:title="Scape length" xlink:type="simple">SL</abbrev> 0.97–1.25, <abbrev xmlns:xlink="http://www.w3.org/1999/xlink" xlink:title="Scape index" xlink:type="simple">SI</abbrev> 90–144</td><td rowspan="1" colspan="1">Scape longer, <abbrev xmlns:xlink="http://www.w3.org/1999/xlink" xlink:title="Scape length" xlink:type="simple">SL</abbrev> 1.30, <abbrev xmlns:xlink="http://www.w3.org/1999/xlink" xlink:title="Scape index" xlink:type="simple">SI</abbrev> 173</td></tr></tbody></table></table-wrap><p>In the key to Arabian species (Collingwood and Agosti 1996), <italic><tp:taxon-name><tp:taxon-name-part taxon-name-part-type="genus">Cataglyphis</tp:taxon-name-part> <tp:taxon-name-part taxon-name-part-type="species">fisheri</tp:taxon-name-part></tp:taxon-name></italic> will run to couplet 12 that also includes the much larger <italic><tp:taxon-name><tp:taxon-name-part taxon-name-part-type="genus">Cataglyphis</tp:taxon-name-part> <tp:taxon-name-part taxon-name-part-type="species">sabulosa</tp:taxon-name-part></tp:taxon-name></italic> Kugler, 1981. <italic><tp:taxon-name><tp:taxon-name-part taxon-name-part-type="genus">Cataglyphis</tp:taxon-name-part> <tp:taxon-name-part taxon-name-part-type="species">fisheri</tp:taxon-name-part></tp:taxon-name></italic> sp. n. can be readily separated by the upright or slightly inclined petiole with a dorsal rounded node, the lower propodeal profile and the absence of body pubescence whereas <italic><tp:taxon-name><tp:taxon-name-part taxon-name-part-type="genus">Cataglyphis</tp:taxon-name-part> <tp:taxon-name-part taxon-name-part-type="species">sabulosa</tp:taxon-name-part></tp:taxon-name></italic> has a squaminode petiole with a convex anterior surface and straight posteriorly, a higher propodeal profile and the body covered with white silvery pubescence. The drawing of <italic><tp:taxon-name><tp:taxon-name-part taxon-name-part-type="genus">Cataglyphis</tp:taxon-name-part> <tp:taxon-name-part taxon-name-part-type="species">sabulosa</tp:taxon-name-part></tp:taxon-name></italic> in Collingwood (1985) is incorrect.</p></tp:treatment-sec><ref-list><ref id="B1"><mixed-citation xmlns:xlink="http://www.w3.org/1999/xlink" xlink:type="simple"><person-group><name name-style="western"><surname>Agosti</surname><given-names>D</given-names></name></person-group> (<year>1990</year>) <article-title>Review and reclassification of <italic><tp:taxon-name><tp:taxon-name-part taxon-name-part-type="genus">Cataglyphis</tp:taxon-name-part></tp:taxon-name></italic> (<tp:taxon-name><tp:taxon-name-part taxon-name-part-type="order">Hymenoptera</tp:taxon-name-part></tp:taxon-name>, <tp:taxon-name><tp:taxon-name-part taxon-name-part-type="family">Formicidae</tp:taxon-name-part></tp:taxon-name>).</article-title> <source>Journal of Natural History</source> <volume>24</volume>: <fpage>1457</fpage>–<lpage>1506</lpage>. doi: <ext-link xlink:type="simple" ext-link-type="doi" xlink:href="10.1080/00222939000770851">10.1080/00222939000770851</ext-link> </mixed-citation></ref></ref-list></tp:taxon-treatment>
