# Supplementary material for: Notes on the ant genus Cataglyphis Foerster, 1850 (Hymenoptera, Formicidae) in the Arabian Peninsula with description of a new species and a key to species of the C. pallida-group
Source: Zookeys. 2015 Dec 14;(545):101–17. doi: 10.3897/zookeys.545.6308 (PMC4714370; doi:10.3897/zookeys.545.6308)
Supplement: XML Treatment for Cataglyphis flavobrunnea [file zookeys.545.6308-treatment2.xml]

<!DOCTYPE tp:taxon-treatment
  PUBLIC "-//TaxonX//DTD Taxonomic Treatment Publishing DTD v0 20100105//EN" "tax-treatment-NSO.dtd">
<tp:taxon-treatment xmlns:tp="http://www.plazi.org/taxpub"><tp:treatment-meta><kwd-group><label>Taxon classification</label><kwd><named-content content-type="kingdom">Animalia</named-content></kwd><kwd><named-content content-type="order">Hymenoptera</named-content></kwd><kwd><named-content content-type="family">Formicidae</named-content></kwd></kwd-group><mixed-citation publication-type="journal"><person-group><name><surname>Sharaf</surname><given-names>Mostafa R.</given-names></name><name><surname>Collingwood</surname><given-names>Cedric A.</given-names></name><name><surname>Aldawood</surname><given-names>Abdulrahman S.</given-names></name></person-group><article-title>Notes on the ant genus <italic><tp:taxon-name><tp:taxon-name-part taxon-name-part-type="genus">Cataglyphis</tp:taxon-name-part></tp:taxon-name></italic> Foerster, 1850 (<tp:taxon-name><tp:taxon-name-part taxon-name-part-type="order">Hymenoptera</tp:taxon-name-part></tp:taxon-name>, <tp:taxon-name><tp:taxon-name-part taxon-name-part-type="family">Formicidae</tp:taxon-name-part></tp:taxon-name>) in the Arabian Peninsula with description of a new species and a key to species of the <italic><tp:taxon-name><tp:taxon-name-part taxon-name-part-type="genus">C.</tp:taxon-name-part> <tp:taxon-name-part taxon-name-part-type="species">pallida</tp:taxon-name-part></tp:taxon-name></italic>-group</article-title><source>Zookeys</source><day>14</day><month>12</month><year>2015</year><volume>2015</volume><issue>545</issue><fpage>101</fpage><lpage>117</lpage><pub-id pub-id-type="doi">10.3897/zookeys.545.6308</pub-id></mixed-citation></tp:treatment-meta><tp:nomenclature><tp:taxon-name>
                        <tp:taxon-name-part taxon-name-part-type="genus">Cataglyphis</tp:taxon-name-part>
                        <tp:taxon-name-part taxon-name-part-type="species">flavobrunnea</tp:taxon-name-part>
                    </tp:taxon-name><tp:taxon-authority>Collingwood &amp; Agosti, 1996</tp:taxon-authority><xref ref-type="fig" rid="F9">Figures 9</xref><xref ref-type="fig" rid="F10">, 10</xref><xref ref-type="fig" rid="F11">, 11</xref><xref ref-type="fig" rid="F12">, 12</xref><!--PageBreak--><!--PageBreak--><!--PageBreak--><tp:nomenclature-citation-list><tp:nomenclature-citation><tp:taxon-name><tp:taxon-name-part taxon-name-part-type="genus">Cataglyphis</tp:taxon-name-part> <tp:taxon-name-part taxon-name-part-type="species">flavobrunneus</tp:taxon-name-part></tp:taxon-name><comment> Collingwood &amp; Agosti, 1996: 378, fig. 41 (w.), Saudi Arabia: Jeddah, 7.v.l978 (W. Buttiker) (<named-content xmlns:xlink="http://www.w3.org/1999/xlink" content-type="dwc:institutional_code" xlink:type="simple">NHMB</named-content>), <ext-link xmlns:xlink="http://www.w3.org/1999/xlink" xlink:type="simple" ext-link-type="uri" xlink:href="http://www.antweb.org/specimen/casent0249838">http://www.antweb.org/specimen/casent0249838</ext-link> [one paratype worker is designated here as lectotype]. [new designation].</comment></tp:nomenclature-citation><!--PageBreak--></tp:nomenclature-citation-list></tp:nomenclature><tp:treatment-sec sec-type="Description"><title>Description.</title><p><bold>Major head</bold> <abbrev xmlns:xlink="http://www.w3.org/1999/xlink" xlink:title="Head width" xlink:type="simple">HW</abbrev> = <abbrev xmlns:xlink="http://www.w3.org/1999/xlink" xlink:title="Head length" xlink:type="simple">HL</abbrev> (<abbrev xmlns:xlink="http://www.w3.org/1999/xlink" xlink:title="Cephalic index" xlink:type="simple">CI</abbrev> 100), minor the same with a shallowly convex posterior margin and nearly straight sides; first funicular segment 1.35× longer than second. <bold>Mesosoma.</bold> Metanotal spiracle distinctly raised. <bold>Petiole.</bold> Petiole in profile smoothly rounded but slightly assymetrical with the anterior more rounded and posterior near flat. <bold>Pilosity.</bold> Propodeal dorsum with two pairs of erect hairs; pronotum and mesonotum each with a single pair of erect hairs; posterior margin of head bare; gaster with sparse scattered and very short hairs; all body pubescence whitish or pale. <bold>Sculpture.</bold> Cephalic, mesosomal and petiolar surfaces finely punctate and dull, gaster smooth and shining. <bold>Colour.</bold> Head, mesosoma, petiole, coxae and femora brownish, antennae, tibiae and tarsi yellowish brown, gaster uniform dirty yellow.</p><fig id="F9" position="float" orientation="portrait"><label>Figure 9.</label><caption><p>Body in profile of <italic><tp:taxon-name><tp:taxon-name-part taxon-name-part-type="genus">Cataglyphis</tp:taxon-name-part> <tp:taxon-name-part taxon-name-part-type="species">flavobrunnea</tp:taxon-name-part></tp:taxon-name></italic> (paralectotype worker), <ext-link xmlns:xlink="http://www.w3.org/1999/xlink" ext-link-type="uri" xlink:href="http://data.antweb.org/specimen/CASENT0249838" xlink:type="simple">CASENT0249838</ext-link>.</p></caption><graphic xmlns:xlink="http://www.w3.org/1999/xlink" xlink:href="zookeys-545-101-g009.jpg" position="float" orientation="portrait" xlink:type="simple" id="oo_69590.jpg"/></fig><fig id="F10" position="float" orientation="portrait"><label>Figure 10.</label><caption><p>Body in dorsal view of <italic><tp:taxon-name><tp:taxon-name-part taxon-name-part-type="genus">Cataglyphis</tp:taxon-name-part> <tp:taxon-name-part taxon-name-part-type="species">flavobrunnea</tp:taxon-name-part></tp:taxon-name></italic> (paralectotype worker), <ext-link xmlns:xlink="http://www.w3.org/1999/xlink" ext-link-type="uri" xlink:href="http://data.antweb.org/specimen/CASENT0249838" xlink:type="simple">CASENT0249838</ext-link>.</p></caption><graphic xmlns:xlink="http://www.w3.org/1999/xlink" xlink:href="zookeys-545-101-g010.jpg" position="float" orientation="portrait" xlink:type="simple" id="oo_69591.jpg"/></fig><fig id="F11" position="float" orientation="portrait"><label>Figure 11.</label><caption><p>Head in full-face view of <italic><tp:taxon-name><tp:taxon-name-part taxon-name-part-type="genus">Cataglyphis</tp:taxon-name-part> <tp:taxon-name-part taxon-name-part-type="species">flavobrunnea</tp:taxon-name-part></tp:taxon-name></italic> (paralectotype worker), <ext-link xmlns:xlink="http://www.w3.org/1999/xlink" ext-link-type="uri" xlink:href="http://data.antweb.org/specimen/CASENT0249838" xlink:type="simple">CASENT0249838</ext-link>.</p></caption><graphic xmlns:xlink="http://www.w3.org/1999/xlink" xlink:href="zookeys-545-101-g011.jpg" position="float" orientation="portrait" xlink:type="simple" id="oo_69592.jpg"/></fig><fig id="F12" position="float" orientation="portrait"><label>Figure 12.</label><caption><p>Specimen label. Photographer: Ryan Perry, <ext-link xmlns:xlink="http://www.w3.org/1999/xlink" xlink:type="simple" ext-link-type="uri" xlink:href="http://www.AntWeb.org">www.AntWeb.org</ext-link></p></caption><graphic xmlns:xlink="http://www.w3.org/1999/xlink" xlink:href="zookeys-545-101-g012.jpg" position="float" orientation="portrait" xlink:type="simple" id="oo_69593.jpg"/></fig></tp:treatment-sec><tp:treatment-sec sec-type="Measurements"><title>Measurements.</title><p><abbrev xmlns:xlink="http://www.w3.org/1999/xlink" xlink:title="Total length" xlink:type="simple">TL</abbrev> 8.81; <abbrev xmlns:xlink="http://www.w3.org/1999/xlink" xlink:title="Head length" xlink:type="simple">HL</abbrev> 1.92; <abbrev xmlns:xlink="http://www.w3.org/1999/xlink" xlink:title="Head width" xlink:type="simple">HW</abbrev> 1.82 (major <abbrev xmlns:xlink="http://www.w3.org/1999/xlink" xlink:title="Head length" xlink:type="simple">HL</abbrev> = <abbrev xmlns:xlink="http://www.w3.org/1999/xlink" xlink:title="Head width" xlink:type="simple">HW</abbrev> = 2.31 Antweb scale); <abbrev xmlns:xlink="http://www.w3.org/1999/xlink" xlink:title="Scape length" xlink:type="simple">SL</abbrev> 2.21; FS1 0.38; FS2 0.28; <abbrev xmlns:xlink="http://www.w3.org/1999/xlink" xlink:title="Pronotal width" xlink:type="simple">PW</abbrev> 1.20; <abbrev xmlns:xlink="http://www.w3.org/1999/xlink" xlink:title="Eye length" xlink:type="simple">EL</abbrev> 0.53; Indices: <abbrev xmlns:xlink="http://www.w3.org/1999/xlink" xlink:title="Cephalic index" xlink:type="simple">CI</abbrev> 95 (Antweb image 100); <abbrev xmlns:xlink="http://www.w3.org/1999/xlink" xlink:title="Eye index" xlink:type="simple">EI</abbrev> 29; <abbrev xmlns:xlink="http://www.w3.org/1999/xlink" xlink:title="Scape index" xlink:type="simple">SI</abbrev> 121.</p></tp:treatment-sec><tp:treatment-sec sec-type="material"><title>Material examined.</title><p>Saudi Arabia, Jeddah, 7.5.1978, (W. Buttiker Leg.), 9 workers, major available on <ext-link xmlns:xlink="http://www.w3.org/1999/xlink" xlink:type="simple" ext-link-type="uri" xlink:href="http://www.antweb.org/specimen/casent0912239">http://www.antweb.org/specimen/casent0912239</ext-link>, and minor on <ext-link xmlns:xlink="http://www.w3.org/1999/xlink" xlink:type="simple" ext-link-type="uri" xlink:href="http://www.antweb.org/specimen/casent0249839">http://www.antweb.org/specimen/casent0249839</ext-link>, (<named-content xmlns:xlink="http://www.w3.org/1999/xlink" content-type="dwc:institutional_code" xlink:type="simple">NHMB</named-content>).</p></tp:treatment-sec><tp:treatment-sec sec-type="Remarks"><title>Remarks.</title><p>The original description of <italic><tp:taxon-name><tp:taxon-name-part taxon-name-part-type="genus">Cataglyphis</tp:taxon-name-part> <tp:taxon-name-part taxon-name-part-type="species">flavobrunnea</tp:taxon-name-part></tp:taxon-name></italic> indicated differential diagnosis of this taxon with <italic><tp:taxon-name><tp:taxon-name-part taxon-name-part-type="genus">Cataglyphis</tp:taxon-name-part> <tp:taxon-name-part taxon-name-part-type="species">laevior</tp:taxon-name-part></tp:taxon-name></italic> of the <italic><tp:taxon-name><tp:taxon-name-part taxon-name-part-type="genus">Cataglyphis</tp:taxon-name-part> <tp:taxon-name-part taxon-name-part-type="species">bicolor</tp:taxon-name-part></tp:taxon-name></italic>-group, <italic>diehlii</italic>-complex (Agosti, 1990). However, examination of the newly designated lectotype and the remaining <!--PageBreak--><!--PageBreak-->11 paratypes indicates that the species are very different (<ext-link xmlns:xlink="http://www.w3.org/1999/xlink" ext-link-type="uri" xlink:href="http://data.antweb.org/specimen/casent0104615" xlink:type="simple">casent0104615</ext-link>). <italic><tp:taxon-name><tp:taxon-name-part taxon-name-part-type="genus">Cataglyphis</tp:taxon-name-part> <tp:taxon-name-part taxon-name-part-type="species">flavobrunnea</tp:taxon-name-part></tp:taxon-name></italic> has a uniformly brownish body and yellowish gaster whereas <italic><tp:taxon-name><tp:taxon-name-part taxon-name-part-type="genus">Cataglyphis</tp:taxon-name-part> <tp:taxon-name-part taxon-name-part-type="species">laevior</tp:taxon-name-part></tp:taxon-name></italic> has yellowish brown body and dark brown gaster. The head and mesosoma of <italic><tp:taxon-name><tp:taxon-name-part taxon-name-part-type="genus">Cataglyphis</tp:taxon-name-part> <tp:taxon-name-part taxon-name-part-type="species">flavobrunnea</tp:taxon-name-part></tp:taxon-name></italic> has dense white pubescence, whereas <italic><tp:taxon-name><tp:taxon-name-part taxon-name-part-type="genus">Cataglyphis</tp:taxon-name-part> <tp:taxon-name-part taxon-name-part-type="species">laevior</tp:taxon-name-part></tp:taxon-name></italic> lacks pubescence on the head and mesosoma. Collingwood and Agosti (1996) mentioned that head <italic><tp:taxon-name><tp:taxon-name-part taxon-name-part-type="genus">Cataglyphis</tp:taxon-name-part> <tp:taxon-name-part taxon-name-part-type="species">flavobrunnea</tp:taxon-name-part></tp:taxon-name></italic> is smooth and polished, but the head of the Lectotype is dull and is finely granulate.</p></tp:treatment-sec></tp:taxon-treatment>
