# Supplementary material for: Notes on the ant genus Cataglyphis Foerster, 1850 (Hymenoptera, Formicidae) in the Arabian Peninsula with description of a new species and a key to species of the C. pallida-group
Source: Zookeys. 2015 Dec 14;(545):101–17. doi: 10.3897/zookeys.545.6308 (PMC4714370; doi:10.3897/zookeys.545.6308)
Supplement: XML Treatment for Cataglyphis saharae [file zookeys.545.6308-treatment3.xml]

<!DOCTYPE tp:taxon-treatment
  PUBLIC "-//TaxonX//DTD Taxonomic Treatment Publishing DTD v0 20100105//EN" "tax-treatment-NSO.dtd">
<tp:taxon-treatment xmlns:tp="http://www.plazi.org/taxpub"><tp:treatment-meta><kwd-group><label>Taxon classification</label><kwd><named-content content-type="kingdom">Animalia</named-content></kwd><kwd><named-content content-type="order">Hymenoptera</named-content></kwd><kwd><named-content content-type="family">Formicidae</named-content></kwd></kwd-group><mixed-citation publication-type="journal"><person-group><name><surname>Sharaf</surname><given-names>Mostafa R.</given-names></name><name><surname>Collingwood</surname><given-names>Cedric A.</given-names></name><name><surname>Aldawood</surname><given-names>Abdulrahman S.</given-names></name></person-group><article-title>Notes on the ant genus <italic><tp:taxon-name><tp:taxon-name-part taxon-name-part-type="genus">Cataglyphis</tp:taxon-name-part></tp:taxon-name></italic> Foerster, 1850 (<tp:taxon-name><tp:taxon-name-part taxon-name-part-type="order">Hymenoptera</tp:taxon-name-part></tp:taxon-name>, <tp:taxon-name><tp:taxon-name-part taxon-name-part-type="family">Formicidae</tp:taxon-name-part></tp:taxon-name>) in the Arabian Peninsula with description of a new species and a key to species of the <italic><tp:taxon-name><tp:taxon-name-part taxon-name-part-type="genus">C.</tp:taxon-name-part> <tp:taxon-name-part taxon-name-part-type="species">pallida</tp:taxon-name-part></tp:taxon-name></italic>-group</article-title><source>Zookeys</source><day>14</day><month>12</month><year>2015</year><volume>2015</volume><issue>545</issue><fpage>101</fpage><lpage>117</lpage><pub-id pub-id-type="doi">10.3897/zookeys.545.6308</pub-id></mixed-citation></tp:treatment-meta><tp:nomenclature><tp:taxon-name>
                        <tp:taxon-name-part taxon-name-part-type="genus">Cataglyphis</tp:taxon-name-part>
                        <tp:taxon-name-part taxon-name-part-type="species">saharae</tp:taxon-name-part>
                    </tp:taxon-name><tp:taxon-authority>Santschi, 1929</tp:taxon-authority><xref ref-type="fig" rid="F13">Figures 13</xref><xref ref-type="fig" rid="F14">, 14</xref><xref ref-type="fig" rid="F15">, 15</xref><xref ref-type="fig" rid="F16">, 16</xref><tp:nomenclature-citation-list><tp:nomenclature-citation><tp:taxon-name><tp:taxon-name-part taxon-name-part-type="genus">Cataglyphis</tp:taxon-name-part> <tp:taxon-name-part taxon-name-part-type="species">bicolor</tp:taxon-name-part> <tp:taxon-name-part taxon-name-part-type="infraspecific-rank">st.</tp:taxon-name-part> <tp:taxon-name-part taxon-name-part-type="stage">saharae</tp:taxon-name-part></tp:taxon-name><comment> Santschi, 1929: 48, fig. 3 (w.) (holotype worker), Algeria: Biskra, (<named-content xmlns:xlink="http://www.w3.org/1999/xlink" content-type="dwc:institutional_code" xlink:type="simple">NHMB</named-content>), <ext-link xmlns:xlink="http://www.w3.org/1999/xlink" xlink:type="simple" ext-link-type="uri" xlink:href="http://www.antweb.org/specimen/CASENT0912226">http://www.antweb.org/specimen/CASENT0912226</ext-link> [Image of the type specimen examined]. Elevated to species: Collingwood, 1985: 291.</comment></tp:nomenclature-citation><tp:nomenclature-citation><tp:taxon-name><tp:taxon-name-part taxon-name-part-type="genus">Cataglyphis</tp:taxon-name-part> <tp:taxon-name-part taxon-name-part-type="species">laylae</tp:taxon-name-part></tp:taxon-name><comment> Collingwood, 2011: 458, pl. 96-103 (w.), United Arab Emirates: Al-Ain [<named-content xmlns:xlink="http://www.w3.org/1999/xlink" content-type="dwc:verbatimCoordinates" xlink:type="simple">24°13'N 55°46'E</named-content>], iii.1995, (<named-content xmlns:xlink="http://www.w3.org/1999/xlink" content-type="dwc:institutional_code" xlink:type="simple">MHNG</named-content>), <ext-link xmlns:xlink="http://www.w3.org/1999/xlink" xlink:type="simple" ext-link-type="uri" xlink:href="http://www.antweb.org/specimen/CASENT0264538-D01">http://www.antweb.org/specimen/CASENT0264538-D01</ext-link> [holotype presumably lost, paratypes examined], Syn. n.</comment></tp:nomenclature-citation></tp:nomenclature-citation-list></tp:nomenclature><tp:treatment-sec sec-type="Remarks"><title>Remarks.</title><p>The brief original description did not adequately diagnose this taxon from other members in the <italic><tp:taxon-name><tp:taxon-name-part taxon-name-part-type="genus">Cataglyphis</tp:taxon-name-part> <tp:taxon-name-part taxon-name-part-type="species">bicolor</tp:taxon-name-part></tp:taxon-name></italic>-group. It was mentioned that <italic><tp:taxon-name><tp:taxon-name-part taxon-name-part-type="genus">Cataglyphis</tp:taxon-name-part> <tp:taxon-name-part taxon-name-part-type="species">laylae</tp:taxon-name-part></tp:taxon-name></italic> is similar to <italic><tp:taxon-name><tp:taxon-name-part taxon-name-part-type="genus">Cataglyphis</tp:taxon-name-part> <tp:taxon-name-part taxon-name-part-type="species">nigra</tp:taxon-name-part></tp:taxon-name></italic> (André, 1882) and <italic><tp:taxon-name><tp:taxon-name-part taxon-name-part-type="genus">Cataglyphis</tp:taxon-name-part> <tp:taxon-name-part taxon-name-part-type="species">savignyi</tp:taxon-name-part></tp:taxon-name></italic> (Dufour, 1862) and presented a single distinguishing character, the slender petiole. An examination of several paratypes showed that <italic><tp:taxon-name><tp:taxon-name-part taxon-name-part-type="genus">Cataglyphis</tp:taxon-name-part> <tp:taxon-name-part taxon-name-part-type="species">laylae</tp:taxon-name-part></tp:taxon-name></italic> Collingwood, 2011 is a junior subjective synonym of <italic><tp:taxon-name><tp:taxon-name-part taxon-name-part-type="genus">Cataglyphis</tp:taxon-name-part> <tp:taxon-name-part taxon-name-part-type="species">saharae</tp:taxon-name-part></tp:taxon-name></italic> Santschi.</p></tp:treatment-sec><tp:treatment-sec sec-type="material"><title>Material examined.</title><p>United Arab Emirates, Al-Ain Zoo, 9.v.1995, <named-content xmlns:xlink="http://www.w3.org/1999/xlink" content-type="dwc:verbatimCoordinates" xlink:type="simple">24°13'N, 55°46'E</named-content>, 280 m (C. A. Collingwood leg.) (8 paratype workers) (<abbrev xmlns:xlink="http://www.w3.org/1999/xlink" content-type="institution" xlink:title="King Saud University Museum of Arthropods, King Saud University, College of Food and Agriculture Sciences, Plant Protection department, Riyadh, Kingdom of Saudi Arabia" xlink:type="simple">KSMA</abbrev>), United Arab Emirates, Sweihan, iv.1995 (C. A. Collingwood leg.) (1 paratype worker), United Arab Emirates, Sweihan, iii.1995 (C. A. Collingwood leg.) (5 paratype workers), United Arab Emirates environmental desert, 3.iii.2005 (1), United Arab Emirates, Sharjah <!--PageBreak--><!--PageBreak--><!--PageBreak-->desert park, iii. 2006 (1), United Arab Emirates, Al Ain, v. 1995 (Pitfall trap) (1), United Arab Emirates, Sharjah desert, 15.i.2004(2)22 workers with no data, all the materials collected by C. A. Collingwood (<abbrev xmlns:xlink="http://www.w3.org/1999/xlink" content-type="institution" xlink:title="World Museum Liverpool, Liverpool, United Kingdom" xlink:type="simple">WMLC</abbrev>).</p><fig id="F13" position="float" orientation="portrait"><label>Figure 13.</label><caption><p>Body in profile of <italic><tp:taxon-name><tp:taxon-name-part taxon-name-part-type="genus">Cataglyphis</tp:taxon-name-part> <tp:taxon-name-part taxon-name-part-type="species">saharae</tp:taxon-name-part></tp:taxon-name></italic> (holotype worker), <ext-link xmlns:xlink="http://www.w3.org/1999/xlink" ext-link-type="uri" xlink:href="http://data.antweb.org/specimen/CASENT0912226" xlink:type="simple">CASENT0912226</ext-link>.</p></caption><graphic xmlns:xlink="http://www.w3.org/1999/xlink" xlink:href="zookeys-545-101-g013.jpg" position="float" orientation="portrait" xlink:type="simple" id="oo_69594.jpg"/></fig><fig id="F14" position="float" orientation="portrait"><label>Figure 14.</label><caption><p>Body in dorsal view of <italic><tp:taxon-name><tp:taxon-name-part taxon-name-part-type="genus">Cataglyphis</tp:taxon-name-part> <tp:taxon-name-part taxon-name-part-type="species">saharae</tp:taxon-name-part></tp:taxon-name></italic> (holotype worker), <ext-link xmlns:xlink="http://www.w3.org/1999/xlink" ext-link-type="uri" xlink:href="http://data.antweb.org/specimen/CASENT0912226" xlink:type="simple">CASENT0912226</ext-link>.</p></caption><graphic xmlns:xlink="http://www.w3.org/1999/xlink" xlink:href="zookeys-545-101-g014.jpg" position="float" orientation="portrait" xlink:type="simple" id="oo_69595.jpg"/></fig><fig id="F15" position="float" orientation="portrait"><label>Figure 15.</label><caption><p>Head in full-face view of <italic><tp:taxon-name><tp:taxon-name-part taxon-name-part-type="genus">Cataglyphis</tp:taxon-name-part> <tp:taxon-name-part taxon-name-part-type="species">saharae</tp:taxon-name-part></tp:taxon-name></italic> (holotype worker), <ext-link xmlns:xlink="http://www.w3.org/1999/xlink" ext-link-type="uri" xlink:href="http://data.antweb.org/specimen/CASENT0912226" xlink:type="simple">CASENT0912226</ext-link>.</p></caption><graphic xmlns:xlink="http://www.w3.org/1999/xlink" xlink:href="zookeys-545-101-g015.jpg" position="float" orientation="portrait" xlink:type="simple" id="oo_69596.jpg"/></fig><fig id="F16" position="float" orientation="portrait"><label>Figure 16.</label><caption><p>Specimen label. Photographer: Zach Lieberman, <ext-link xmlns:xlink="http://www.w3.org/1999/xlink" xlink:type="simple" ext-link-type="uri" xlink:href="http://www.AntWeb.org">www.AntWeb.org</ext-link></p></caption><graphic xmlns:xlink="http://www.w3.org/1999/xlink" xlink:href="zookeys-545-101-g016.jpg" position="float" orientation="portrait" xlink:type="simple" id="oo_69597.jpg"/></fig></tp:treatment-sec></tp:taxon-treatment>
